# Supplementary material for: The Cold-Adapted, Temperature-Sensitive SARS-CoV-2 Strain TS11 Is Attenuated in Syrian Hamsters and a Candidate Attenuated Vaccine
Source: Viruses. 2022 Dec 29;15(1):95. doi: 10.3390/v15010095 (PMC9867033; doi:10.3390/v15010095)
Supplement: Supplementary file 1 [file viruses-15-00095-s001.zip]

Archive with 1 entries (1 files):
- viruses-2107422-supplementary.pdf
